# Supplementary material for: A comparison of the attractiveness of flowering plant blossoms versus attractive targeted sugar baits (ATSBs) in western Kenya
Source: PLoS One. 2023 Jun 6;18(6):e0286679. doi: 10.1371/journal.pone.0286679 (PMC10243617; doi:10.1371/journal.pone.0286679)
Supplement: S1 File — (CSV) [file pone.0286679.s001.csv]

	experiment	mosquito_species	plant_species	denom	screen_house	position	mean_recap	sum	denom_sum	n	sd	se
1	1	arab	Bougainvillea glabra	300	1	3	0.5	3	600	2	0.23570226	0.166666667
2	1	arab	Bougainvillea glabra	300	1	1	2	12	600	2	0.942809042	0.666666667
3	1	arab	Caranthus roseous	300	1	1	1.666666667	10	600	2	0	0
4	1	arab	Caranthus roseous	300	1	3	0.5	3	600	2	0.707106781	0.5
5	1	arab	Crotalaria pallida	300	1	2	6.833333333	41	600	2	4.006938427	2.833333333
6	1	arab	Crotalaria pallida	300	1	4	3.5	21	600	2	0.23570226	0.166666667
7	1	arab	Hyptis suaveolens	300	1	2	0.5	3	600	2	0.23570226	0.166666667
8	1	arab	Hyptis suaveolens	300	1	3	0.166666667	1	600	2	0.23570226	0.166666667
9	1	arab	Lantana camara	300	3	3	0.666666667	4	600	2	0	0
10	1	arab	Lantana camara	300	3	2	4	24	600	2	0.471404521	0.333333333
11	1	arab	Leonotis leonurus	300	2	1	1.666666667	10	600	2	0.471404521	0.333333333
12	1	arab	Leonotis leonurus	300	2	2	1.166666667	7	600	2	0.23570226	0.166666667
13	1	arab	Mangifera indica	300	1	1	2.666666667	16	600	2	0.471404521	0.333333333
14	1	arab	Mangifera indica	300	1	2	3	18	600	2	0.942809042	0.666666667
15	1	arab	Mangifera indica	300	2	2	12.16666667	73	600	2	11.54941076	8.166666667
16	1	arab	Mangifera indica	300	2	4	6.833333333	41	600	2	4.006938427	2.833333333
17	1	arab	Makhamia lutea	300	2	3	2	12	600	2	0.471404521	0.333333333
18	1	arab	Makhamia lutea	300	2	1	2	12	600	2	0	0
19	1	arab	Ocimum gratissimum	300	1	4	1.5	9	600	2	1.178511302	0.833333333
20	1	arab	Ocimum gratissimum	300	1	4	1.5	9	600	2	0.23570226	0.166666667
21	1	arab	Parthenium hysterophorous	300	2	2	4	24	600	2	0.942809042	0.666666667
22	1	arab	Parthenium hysterophorous	300	2	3	0.5	3	600	2	0.23570226	0.166666667
23	1	arab	Rumex conglomeratus	300	3	4	0.833333333	5	600	2	0.23570226	0.166666667
24	1	arab	Rumex conglomeratus	300	3	1	3.333333333	20	600	2	0.471404521	0.333333333
25	1	arab	Senna bicapsularis	300	2	3	2.333333333	14	600	2	0	0
26	1	arab	Senna bicapsularis	300	2	4	0.833333333	5	600	2	0.707106781	0.5
27	1	arab	Senna didymobotrya	300	3	3	1.166666667	7	600	2	0.23570226	0.166666667
28	1	arab	Senna didymobotrya	300	3	1	1.166666667	7	600	2	0.23570226	0.166666667
29	1	arab	Senna siamea	300	3	2	0.666666667	4	600	2	0	0
30	1	arab	Senna siamea	300	3	4	0.666666667	4	600	2	0	0
31	1	arab	Tephrosia vogelii	300	3	1	0.166666667	1	600	2	0.23570226	0.166666667
32	1	arab	Tephrosia vogelii	300	3	3	1	6	600	2	1.414213562	1
33	1	arab	Tithonia diversifolia	300	2	1	0.833333333	5	600	2	0.23570226	0.166666667
34	1	arab	Tithonia diversifolia	300	2	3	5.5	33	600	2	3.064129385	2.166666667
35	1	arab	Tithonia diversifolia	300	3	2	2.166666667	13	600	2	1.178511302	0.833333333
36	1	arab	Tithonia diversifolia	300	3	3	3.5	21	600	2	0.707106781	0.5
37	1	arab	Water Control	300	1	3	0.166666667	1	600	2	0.23570226	0.166666667
38	1	arab	Water Control	300	1	1	1	6	600	2	0.471404521	0.333333333
39	1	arab	Water Control	300	1	4	0.166666667	1	600	2	0.23570226	0.166666667
40	1	arab	Water Control	300	1	2	1.5	9	600	2	1.649915823	1.166666667
41	1	arab	Water Control	300	2	4	0	0	600	2	0	0
42	1	arab	Water Control	300	2	1	0.166666667	1	600	2	0.23570226	0.166666667
43	1	arab	Water Control	300	2	4	0.833333333	5	600	2	0.23570226	0.166666667
44	1	arab	Water Control	300	2	2	0.5	3	600	2	0.23570226	0.166666667
45	1	arab	Water Control	300	3	1	0.333333333	2	600	2	0	0
46	1	arab	Water Control	300	3	4	0.166666667	1	600	2	0.23570226	0.166666667
47	1	arab	Water Control	300	3	4	0.333333333	2	600	2	0	0
48	1	arab	Water Control	300	3	2	0.666666667	4	600	2	0.471404521	0.333333333
49	1	gam	Bougainvillea glabra	300	1	2	1.5	9	600	2	0.707106781	0.5
50	1	gam	Bougainvillea glabra	300	1	4	0.833333333	5	600	2	0.23570226	0.166666667
51	1	gam	Caranthus roseous	300	1	4	0.5	3	600	2	0.707106781	0.5
52	1	gam	Caranthus roseous	300	1	2	0.5	3	600	2	0.707106781	0.5
53	1	gam	Crotalaria pallida	300	1	1	3.666666667	22	600	2	2.357022604	1.666666667
54	1	gam	Crotalaria pallida	300	1	3	1.833333333	11	600	2	0.707106781	0.5
55	1	gam	Hyptis suaveolens	300	1	1	0.5	3	600	2	0.23570226	0.166666667
56	1	gam	Hyptis suaveolens	300	1	4	0.166666667	1	600	2	0.23570226	0.166666667
57	1	gam	Lantana camara	300	3	4	1.333333333	8	600	2	0.942809042	0.666666667
58	1	gam	Lantana camara	300	3	3	4	24	600	2	1.885618083	1.333333333
59	1	gam	Leonotis leonurus	300	2	4	2.333333333	14	600	2	0.942809042	0.666666667
60	1	gam	Leonotis leonurus	300	2	3	0.333333333	2	600	2	0	0
61	1	gam	Mangifera indica	300	1	4	1.5	9	600	2	0.23570226	0.166666667
62	1	gam	Mangifera indica	300	1	3	3.833333333	23	600	2	0.23570226	0.166666667
63	1	gam	Mangifera indica	300	2	1	3	18	600	2	1.414213562	1
64	1	gam	Mangifera indica	300	2	3	4.333333333	26	600	2	0.942809042	0.666666667
65	1	gam	Makhamia lutea	300	2	2	5.666666667	34	600	2	0	0
66	1	gam	Makhamia lutea	300	2	4	0.5	3	600	2	0.707106781	0.5
67	1	gam	Ocimum gratissimum	300	1	2	1.166666667	7	600	2	0.707106781	0.5
68	1	gam	Ocimum gratissimum	300	1	1	0.833333333	5	600	2	0.23570226	0.166666667
69	1	gam	Parthenium hysterophorous	300	2	1	2.5	15	600	2	1.649915823	1.166666667
70	1	gam	Parthenium hysterophorous	300	2	4	2.833333333	17	600	2	1.649915823	1.166666667
71	1	gam	Rumex conglomeratus	300	3	3	0.333333333	2	600	2	0	0
72	1	gam	Rumex conglomeratus	300	3	2	1.166666667	7	600	2	0.23570226	0.166666667
73	1	gam	Senna bicapsularis	300	2	2	1.333333333	8	600	2	0	0
74	1	gam	Senna bicapsularis	300	2	1	0	0	600	2	0	0
75	1	gam	Senna didymobotrya	300	3	2	1.166666667	7	600	2	0.707106781	0.5
76	1	gam	Senna didymobotrya	300	3	4	0.333333333	2	600	2	0.471404521	0.333333333
77	1	gam	Senna siamea	300	3	1	2.166666667	13	600	2	0.707106781	0.5
78	1	gam	Senna siamea	300	3	3	0.833333333	5	600	2	0.23570226	0.166666667
79	1	gam	Tephrosia vogelii	300	3	4	0.166666667	1	600	2	0.23570226	0.166666667
80	1	gam	Tephrosia vogelii	300	3	2	0	0	600	2	0	0
81	1	gam	Tithonia diversifolia	300	2	4	3.5	21	600	2	0.707106781	0.5
82	1	gam	Tithonia diversifolia	300	2	2	3	18	600	2	2.357022604	1.666666667
83	1	gam	Tithonia diversifolia	300	3	1	3	18	600	2	1.885618083	1.333333333
84	1	gam	Tithonia diversifolia	300	3	4	2.833333333	17	600	2	1.649915823	1.166666667
85	1	gam	Water Control	300	1	3	0	0	600	2	0	0
86	1	gam	Water Control	300	1	2	0.166666667	1	600	2	0.23570226	0.166666667
87	1	gam	Water Control	300	1	3	0.333333333	2	600	2	0.471404521	0.333333333
88	1	gam	Water Control	300	1	1	0.5	3	600	2	0.23570226	0.166666667
89	1	gam	Water Control	300	2	3	0.166666667	1	600	2	0.23570226	0.166666667
90	1	gam	Water Control	300	2	2	0.5	3	600	2	0.707106781	0.5
91	1	gam	Water Control	300	2	3	0	0	600	2	0	0
92	1	gam	Water Control	300	2	1	0.333333333	2	600	2	0.471404521	0.333333333
93	1	gam	Water Control	300	3	2	0	0	600	2	0	0
94	1	gam	Water Control	300	3	1	0	0	600	2	0	0
95	1	gam	Water Control	300	3	3	0.333333333	2	600	2	0.471404521	0.333333333
96	1	gam	Water Control	300	3	1	0	0	600	2	0	0
97	2	arab	ATSB 1.1.1	300	1	1	3.166666667	19	600	2	0.707106781	0.5
98	2	arab	ATSB 1.1.1	300	1	1	3.166666667	19	600	2	0.707106781	0.5
99	2	arab	ATSB 1.1.1	300	1	1	3.333333333	20	600	2	1.885618083	1.333333333
100	2	arab	ATSB 1.1.1	300	1	3	2.666666667	16	600	2	0	0
101	2	arab	ATSB 1.1.1	300	2	1	1.5	9	600	2	0.707106781	0.5
102	2	arab	ATSB 1.1.1	300	2	2	5	30	600	2	1.885618083	1.333333333
103	2	arab	ATSB 1.1.1	300	2	1	3.333333333	20	600	2	0.942809042	0.666666667
104	2	arab	ATSB 1.1.1	300	2	4	2.666666667	16	600	2	0.471404521	0.333333333
105	2	arab	ATSB 1.1.1	300	3	1	2	12	600	2	1.885618083	1.333333333
106	2	arab	ATSB 1.1.1	300	3	2	1.166666667	7	600	2	0.23570226	0.166666667
107	2	arab	ATSB 1.1.1	300	3	1	2.166666667	13	600	2	2.121320344	1.5
108	2	arab	ATSB 1.1.1	300	3	4	0.333333333	2	600	2	0.471404521	0.333333333
109	2	arab	Crotalaria pallida	300	1	4	1.333333333	8	600	2	0.471404521	0.333333333
110	2	arab	Crotalaria pallida	300	1	2	1.666666667	10	600	2	1.414213562	1
111	2	arab	Crotalaria pallida	300	1	2	2.166666667	13	600	2	1.178511302	0.833333333
112	2	arab	Crotalaria pallida	300	1	4	2.833333333	17	600	2	0.23570226	0.166666667
113	2	arab	Lantana camara	300	1	2	0.166666667	1	600	2	0.23570226	0.166666667
114	2	arab	Lantana camara	300	1	4	0.166666667	1	600	2	0.23570226	0.166666667
115	2	arab	Lantana camara	300	3	3	1.833333333	11	600	2	1.649915823	1.166666667
116	2	arab	Lantana camara	300	3	1	0.333333333	2	600	2	0.471404521	0.333333333
117	2	arab	Mangifera indica	300	2	2	0.833333333	5	600	2	0.707106781	0.5
118	2	arab	Mangifera indica	300	2	1	4.166666667	25	600	2	2.121320344	1.5
119	2	arab	Mangifera indica	300	2	2	2.666666667	16	600	2	0	0
120	2	arab	Mangifera indica	300	2	3	1.333333333	8	600	2	0.471404521	0.333333333
121	2	arab	Makhamia lutea	300	1	4	2.333333333	14	600	2	0.471404521	0.333333333
122	2	arab	Makhamia lutea	300	1	2	0.5	3	600	2	0.23570226	0.166666667
123	2	arab	Makhamia lutea	300	2	4	0.5	3	600	2	0.23570226	0.166666667
124	2	arab	Makhamia lutea	300	2	4	1.666666667	10	600	2	0.942809042	0.666666667
125	2	arab	Parthenium hysterophorus	300	3	4	0.666666667	4	600	2	0.942809042	0.666666667
126	2	arab	Parthenium hysterophorus	300	3	1	2.333333333	14	600	2	0.942809042	0.666666667
127	2	arab	Parthenium hysterophorus	300	3	4	0.833333333	5	600	2	0.23570226	0.166666667
128	2	arab	Parthenium hysterophorus	300	3	3	0.666666667	4	600	2	0.471404521	0.333333333
129	2	arab	Tithonia diversifolia	300	2	3	3.333333333	20	600	2	0.471404521	0.333333333
130	2	arab	Tithonia diversifolia	300	2	1	1.333333333	8	600	2	0.471404521	0.333333333
131	2	arab	Tithonia diversifolia	300	3	2	0.666666667	4	600	2	0.471404521	0.333333333
132	2	arab	Tithonia diversifolia	300	3	2	0.333333333	2	600	2	0.471404521	0.333333333
133	2	arab	Water Control	300	1	3	0	0	600	2	0	0
134	2	arab	Water Control	300	1	3	0.5	3	600	2	0.707106781	0.5
135	2	arab	Water Control	300	1	3	0	0	600	2	0	0
136	2	arab	Water Control	300	1	1	1.333333333	8	600	2	0.471404521	0.333333333
137	2	arab	Water Control	300	2	3	0.166666667	1	600	2	0.23570226	0.166666667
138	2	arab	Water Control	300	2	4	1.666666667	10	600	2	0	0
139	2	arab	Water Control	300	2	3	0.5	3	600	2	0.23570226	0.166666667
140	2	arab	Water Control	300	2	2	0.333333333	2	600	2	0.471404521	0.333333333
141	2	arab	Water Control	300	3	3	0	0	600	2	0	0
142	2	arab	Water Control	300	3	4	0.166666667	1	600	2	0.23570226	0.166666667
143	2	arab	Water Control	300	3	3	0.166666667	1	600	2	0.23570226	0.166666667
144	2	arab	Water Control	300	3	2	0.166666667	1	600	2	0.23570226	0.166666667
145	2	fun	ATSB 1.1.1	100	1	2	11	22	200	2	0	0
146	2	fun	ATSB 1.1.1	100	1	2	5.5	11	200	2	3.535533906	2.5
147	2	fun	ATSB 1.1.1	100	1	3	5	10	200	2	0	0
148	2	fun	ATSB 1.1.1	100	1	3	4.5	9	200	2	0.707106781	0.5
149	2	fun	ATSB 1.1.1	100	2	4	7.5	15	200	2	3.535533906	2.5
150	2	fun	ATSB 1.1.1	100	2	2	5	10	200	2	1.414213562	1
151	2	fun	ATSB 1.1.1	100	2	1	2	4	200	2	1.414213562	1
152	2	fun	ATSB 1.1.1	100	2	2	6.5	13	200	2	2.121320344	1.5
153	2	fun	ATSB 1.1.1	100	3	2	10.5	21	200	2	0.707106781	0.5
154	2	fun	ATSB 1.1.1	100	3	4	6	12	200	2	2.828427125	2
155	2	fun	ATSB 1.1.1	100	3	4	4.5	9	200	2	3.535533906	2.5
156	2	fun	ATSB 1.1.1	100	3	1	9	18	200	2	2.828427125	2
157	2	fun	Crotalaria pallida	100	1	3	2.5	5	200	2	0.707106781	0.5
158	2	fun	Crotalaria pallida	100	1	2	4.5	9	200	2	2.121320344	1.5
159	2	fun	Crotalaria pallida	100	2	1	12	24	200	2	1.414213562	1
160	2	fun	Crotalaria pallida	100	3	4	3	6	200	2	1.414213562	1
161	2	fun	Lantana camara	100	1	4	2.5	5	200	2	0.707106781	0.5
162	2	fun	Lantana camara	100	2	3	2	4	200	2	1.414213562	1
163	2	fun	Lantana camara	100	3	3	4	8	200	2	2.828427125	2
164	2	fun	Lantana camara	100	3	1	9	18	200	2	5.656854249	4
165	2	fun	Mangifera indica	100	1	3	3	6	200	2	2.828427125	2
166	2	fun	Mangifera indica	100	1	2	10	20	200	2	0	0
167	2	fun	Mangifera indica	100	2	1	2	4	200	2	1.414213562	1
168	2	fun	Mangifera indica	100	2	4	30.5	61	200	2	16.26345597	11.5
169	2	fun	Makhamia lutea	100	1	1	3.5	7	200	2	0.707106781	0.5
170	2	fun	Makhamia lutea	100	1	1	0.5	1	200	2	0.707106781	0.5
171	2	fun	Makhamia lutea	100	3	1	5	10	200	2	0	0
172	2	fun	Makhamia lutea	100	3	2	6	12	200	2	2.828427125	2
173	2	fun	Parthenium hysterophorus	100	2	2	16.5	33	200	2	10.60660172	7.5
174	2	fun	Parthenium hysterophorus	100	2	1	6.5	13	200	2	0.707106781	0.5
175	2	fun	Parthenium hysterophorus	100	3	1	11	22	200	2	0	0
176	2	fun	Parthenium hysterophorus	100	3	3	1	2	200	2	0	0
177	2	fun	Tithonia diversifolia	100	1	4	3	6	200	2	1.414213562	1
178	2	fun	Tithonia diversifolia	100	2	3	3	6	200	2	0	0
179	2	fun	Tithonia diversifolia	100	2	3	2.5	5	200	2	0.707106781	0.5
180	2	fun	Tithonia diversifolia	100	3	3	1.5	3	200	2	0.707106781	0.5
181	2	fun	Water Control	100	1	4	3	6	200	2	2.828427125	2
182	2	fun	Water Control	100	1	4	0.5	1	200	2	0.707106781	0.5
183	2	fun	Water Control	100	1	1	3	6	200	2	1.414213562	1
184	2	fun	Water Control	100	1	1	0	0	200	2	0	0
185	2	fun	Water Control	100	2	2	3	6	200	2	1.414213562	1
186	2	fun	Water Control	100	2	4	0	0	200	2	0	0
187	2	fun	Water Control	100	2	3	3	6	200	2	1.414213562	1
188	2	fun	Water Control	100	2	4	0.5	1	200	2	0.707106781	0.5
189	2	fun	Water Control	100	3	4	0.5	1	200	2	0.707106781	0.5
190	2	fun	Water Control	100	3	2	0	0	200	2	0	0
191	2	fun	Water Control	100	3	2	1	2	200	2	1.414213562	1
192	2	fun	Water Control	100	3	3	0	0	200	2	0	0
193	2	gam	ATSB 1.1.1	300	1	4	4.666666667	28	600	2	3.771236166	2.666666667
194	2	gam	ATSB 1.1.1	300	1	4	3.333333333	20	600	2	3.299831646	2.333333333
195	2	gam	ATSB 1.1.1	300	1	2	2.333333333	14	600	2	1.414213562	1
196	2	gam	ATSB 1.1.1	300	1	1	0.5	3	600	2	0.23570226	0.166666667
197	2	gam	ATSB 1.1.1	300	2	1	2.666666667	16	600	2	0	0
198	2	gam	ATSB 1.1.1	300	2	1	1.166666667	7	600	2	0.707106781	0.5
199	2	gam	ATSB 1.1.1	300	2	4	1.666666667	10	600	2	0.471404521	0.333333333
200	2	gam	ATSB 1.1.1	300	2	1	1	6	600	2	0.942809042	0.666666667
201	2	gam	ATSB 1.1.1	300	3	1	1.833333333	11	600	2	0.23570226	0.166666667
202	2	gam	ATSB 1.1.1	300	3	3	3.5	21	600	2	0.23570226	0.166666667
203	2	gam	ATSB 1.1.1	300	3	2	3.666666667	22	600	2	0.471404521	0.333333333
204	2	gam	ATSB 1.1.1	300	3	1	0.666666667	4	600	2	0.471404521	0.333333333
205	2	gam	Crotalaria pallida	300	1	1	2.5	15	600	2	0.707106781	0.5
206	2	gam	Crotalaria pallida	300	1	1	1.166666667	7	600	2	0.23570226	0.166666667
207	2	gam	Crotalaria pallida	300	1	2	0.666666667	4	600	2	0.942809042	0.666666667
208	2	gam	Crotalaria pallida	300	2	1	1.666666667	10	600	2	0.942809042	0.666666667
209	2	gam	Lantana camara	300	3	2	0.166666667	1	600	2	0.23570226	0.166666667
210	2	gam	Lantana camara	300	3	2	1.666666667	10	600	2	0.942809042	0.666666667
211	2	gam	Lantana camara	300	3	3	1.333333333	8	600	2	0.471404521	0.333333333
212	2	gam	Lantana camara	300	3	2	0.166666667	1	600	2	0.23570226	0.166666667
213	2	gam	Mangifera indica	300	2	4	0.5	3	600	2	0.707106781	0.5
214	2	gam	Mangifera indica	300	2	2	6	36	600	2	0.471404521	0.333333333
215	2	gam	Mangifera indica	300	2	2	10	60	600	2	1.414213562	1
216	2	gam	Mangifera indica	300	2	4	1.333333333	8	600	2	0.471404521	0.333333333
217	2	gam	Makhamia lutea	300	1	3	0.833333333	5	600	2	0.23570226	0.166666667
218	2	gam	Makhamia lutea	300	1	3	0.833333333	5	600	2	0.23570226	0.166666667
219	2	gam	Makhamia lutea	300	1	1	3.166666667	19	600	2	3.064129385	2.166666667
220	2	gam	Makhamia lutea	300	1	4	0.5	3	600	2	0.23570226	0.166666667
221	2	gam	Parthenium hysterophorus	300	1	3	6.666666667	40	600	2	1.885618083	1.333333333
222	2	gam	Parthenium hysterophorus	300	3	4	1.5	9	600	2	0.707106781	0.5
223	2	gam	Parthenium hysterophorus	300	3	4	1.666666667	10	600	2	0.471404521	0.333333333
224	2	gam	Parthenium hysterophorus	300	3	4	0.666666667	4	600	2	0.471404521	0.333333333
225	2	gam	Tithonia diversifolia	300	2	2	0.166666667	1	600	2	0.23570226	0.166666667
226	2	gam	Tithonia diversifolia	300	2	4	1.333333333	8	600	2	0.942809042	0.666666667
227	2	gam	Tithonia diversifolia	300	2	2	0.333333333	2	600	2	0.471404521	0.333333333
228	2	gam	Tithonia diversifolia	300	3	4	1	6	600	2	1.414213562	1
229	2	gam	Water Control	300	1	2	0.333333333	2	600	2	0	0
230	2	gam	Water Control	300	1	2	0	0	600	2	0	0
231	2	gam	Water Control	300	1	4	0.166666667	1	600	2	0.23570226	0.166666667
232	2	gam	Water Control	300	1	3	0.333333333	2	600	2	0.471404521	0.333333333
233	2	gam	Water Control	300	2	3	0.333333333	2	600	2	0.471404521	0.333333333
234	2	gam	Water Control	300	2	3	0.333333333	2	600	2	0	0
235	2	gam	Water Control	300	2	3	2	12	600	2	1.414213562	1
236	2	gam	Water Control	300	2	3	0	0	600	2	0	0
237	2	gam	Water Control	300	3	3	0.333333333	2	600	2	0	0
238	2	gam	Water Control	300	3	1	0.5	3	600	2	0.23570226	0.166666667
239	2	gam	Water Control	300	3	1	0.166666667	1	600	2	0.23570226	0.166666667
240	2	gam	Water Control	300	3	3	0	0	600	2	0	0
241	3	arab	ATSB 1.1.1	300	1	2	4	24	600	2	0.942809042	0.666666667
242	3	arab	ATSB 1.1.1	300	1	1	3.5	21	600	2	0.707106781	0.5
243	3	arab	ATSB 1.1.1	300	1	4	5.666666667	34	600	2	6.12825877	4.333333333
244	3	arab	ATSB 1.1.1	300	2	2	1.333333333	8	600	2	0.942809042	0.666666667
245	3	arab	ATSB 1.1.1	300	2	1	2	12	600	2	0.471404521	0.333333333
246	3	arab	ATSB 1.1.1	300	2	3	3	18	600	2	0.942809042	0.666666667
247	3	arab	ATSB 1.1.1	300	3	4	0.666666667	4	600	2	0	0
248	3	arab	ATSB 1.1.1	300	3	2	2.5	15	600	2	1.178511302	0.833333333
249	3	arab	ATSB 1.1.1	300	3	2	3.833333333	23	600	2	1.178511302	0.833333333
250	3	arab	ATSB 1.1.2	300	1	4	2	12	600	2	2.357022604	1.666666667
251	3	arab	ATSB 1.1.2	300	1	3	2.833333333	17	600	2	0.23570226	0.166666667
252	3	arab	ATSB 1.1.2	300	1	2	3.666666667	22	600	2	0	0
253	3	arab	ATSB 1.1.2	300	2	1	1.666666667	10	600	2	0.942809042	0.666666667
254	3	arab	ATSB 1.1.2	300	2	4	1.666666667	10	600	2	0	0
255	3	arab	ATSB 1.1.2	300	2	1	1.166666667	7	600	2	0.23570226	0.166666667
256	3	arab	ATSB 1.1.2	300	3	2	1.166666667	7	600	2	1.178511302	0.833333333
257	3	arab	ATSB 1.1.2	300	3	1	2.333333333	14	600	2	0.471404521	0.333333333
258	3	arab	ATSB 1.1.2	300	3	4	1.166666667	7	600	2	0.707106781	0.5
259	3	arab	Mangifera indica	300	1	3	1.666666667	10	600	2	0.471404521	0.333333333
260	3	arab	Mangifera indica	300	1	4	3.666666667	22	600	2	0.471404521	0.333333333
261	3	arab	Mangifera indica	300	1	1	4	24	600	2	3.299831646	2.333333333
262	3	arab	Mangifera indica	300	2	3	1.5	9	600	2	1.649915823	1.166666667
263	3	arab	Mangifera indica	300	2	3	2	12	600	2	0.942809042	0.666666667
264	3	arab	Mangifera indica	300	2	2	1.833333333	11	600	2	2.121320344	1.5
265	3	arab	Mangifera indica	300	3	1	1.666666667	10	600	2	1.414213562	1
266	3	arab	Mangifera indica	300	3	4	2.833333333	17	600	2	0.23570226	0.166666667
267	3	arab	Mangifera indica	300	3	1	4	24	600	2	1.885618083	1.333333333
268	3	arab	Water Control	300	1	1	1.166666667	7	600	2	0.707106781	0.5
269	3	arab	Water Control	300	1	2	3.333333333	20	600	2	0.471404521	0.333333333
270	3	arab	Water Control	300	1	3	0.5	3	600	2	0.23570226	0.166666667
271	3	arab	Water Control	300	2	4	2.333333333	14	600	2	0.471404521	0.333333333
272	3	arab	Water Control	300	2	2	1.5	9	600	2	0.707106781	0.5
273	3	arab	Water Control	300	2	4	2.333333333	14	600	2	1.885618083	1.333333333
274	3	arab	Water Control	300	3	3	1.5	9	600	2	0.707106781	0.5
275	3	arab	Water Control	300	3	3	1.166666667	7	600	2	0.23570226	0.166666667
276	3	arab	Water Control	300	3	3	0.166666667	1	600	2	0.23570226	0.166666667
277	3	fun	ATSB 1.1.1	100	1	1	6	12	200	2	1.414213562	1
278	3	fun	ATSB 1.1.1	100	1	1	8	16	200	2	1.414213562	1
279	3	fun	ATSB 1.1.1	100	1	3	6	12	200	2	1.414213562	1
280	3	fun	ATSB 1.1.1	100	2	2	7.5	15	200	2	0.707106781	0.5
281	3	fun	ATSB 1.1.1	100	2	2	6	12	200	2	1.414213562	1
282	3	fun	ATSB 1.1.1	100	2	3	6.5	13	200	2	0.707106781	0.5
283	3	fun	ATSB 1.1.1	100	3	2	5	10	200	2	1.414213562	1
284	3	fun	ATSB 1.1.1	100	3	4	8.5	17	200	2	0.707106781	0.5
285	3	fun	ATSB 1.1.1	100	3	4	5.5	11	200	2	0.707106781	0.5
286	3	fun	ATSB 1.1.2	100	1	3	11.5	23	200	2	2.121320344	1.5
287	3	fun	ATSB 1.1.2	100	1	3	2.5	5	200	2	0.707106781	0.5
288	3	fun	ATSB 1.1.2	100	1	2	13	26	200	2	2.828427125	2
289	3	fun	ATSB 1.1.2	100	2	4	15	30	200	2	2.828427125	2
290	3	fun	ATSB 1.1.2	100	2	4	1.5	3	200	2	0.707106781	0.5
291	3	fun	ATSB 1.1.2	100	2	2	7.5	15	200	2	2.121320344	1.5
292	3	fun	ATSB 1.1.2	100	3	4	9.5	19	200	2	0.707106781	0.5
293	3	fun	ATSB 1.1.2	100	3	3	1	2	200	2	1.414213562	1
294	3	fun	ATSB 1.1.2	100	3	3	10	20	200	2	7.071067812	5
295	3	fun	Mangifera indica	100	1	2	4	8	200	2	1.414213562	1
296	3	fun	Mangifera indica	100	1	2	4	8	200	2	2.828427125	2
297	3	fun	Mangifera indica	100	1	4	11	22	200	2	1.414213562	1
298	3	fun	Mangifera indica	100	2	1	8	16	200	2	2.828427125	2
299	3	fun	Mangifera indica	100	2	1	3	6	200	2	1.414213562	1
300	3	fun	Mangifera indica	100	2	4	1	2	200	2	1.414213562	1
301	3	fun	Mangifera indica	100	3	1	6	12	200	2	2.828427125	2
302	3	fun	Mangifera indica	100	3	2	3.5	7	200	2	2.121320344	1.5
303	3	fun	Mangifera indica	100	3	2	8.5	17	200	2	2.121320344	1.5
304	3	fun	Water Control	100	1	4	4.5	9	200	2	2.121320344	1.5
305	3	fun	Water Control	100	1	4	0.5	1	200	2	0.707106781	0.5
306	3	fun	Water Control	100	1	1	2.5	5	200	2	2.121320344	1.5
307	3	fun	Water Control	100	2	3	3	6	200	2	0	0
308	3	fun	Water Control	100	2	3	2.5	5	200	2	2.121320344	1.5
309	3	fun	Water Control	100	2	1	5	10	200	2	0	0
310	3	fun	Water Control	100	3	3	2.5	5	200	2	0.707106781	0.5
311	3	fun	Water Control	100	3	1	1.5	3	200	2	0.707106781	0.5
312	3	fun	Water Control	100	3	1	2.5	5	200	2	0.707106781	0.5
313	3	gam	ATSB 1.1.1	300	1	3	3.833333333	23	600	2	1.178511302	0.833333333
314	3	gam	ATSB 1.1.1	300	1	2	4.333333333	26	600	2	0.942809042	0.666666667
315	3	gam	ATSB 1.1.1	300	1	3	1.333333333	8	600	2	0.942809042	0.666666667
316	3	gam	ATSB 1.1.1	300	2	3	2.5	15	600	2	0.707106781	0.5
317	3	gam	ATSB 1.1.1	300	2	3	1.166666667	7	600	2	0.707106781	0.5
318	3	gam	ATSB 1.1.1	300	2	4	1.333333333	8	600	2	0	0
319	3	gam	ATSB 1.1.1	300	3	3	1.333333333	8	600	2	0.471404521	0.333333333
320	3	gam	ATSB 1.1.1	300	3	4	2.333333333	14	600	2	0.942809042	0.666666667
321	3	gam	ATSB 1.1.1	300	3	1	4	24	600	2	1.414213562	1
322	3	gam	ATSB 1.1.2	300	1	1	3.333333333	20	600	2	0.471404521	0.333333333
323	3	gam	ATSB 1.1.2	300	1	4	1.833333333	11	600	2	1.178511302	0.833333333
324	3	gam	ATSB 1.1.2	300	1	1	0.5	3	600	2	0.23570226	0.166666667
325	3	gam	ATSB 1.1.2	300	2	4	2.5	15	600	2	1.649915823	1.166666667
326	3	gam	ATSB 1.1.2	300	2	4	0.833333333	5	600	2	0.707106781	0.5
327	3	gam	ATSB 1.1.2	300	2	2	1.666666667	10	600	2	0.471404521	0.333333333
328	3	gam	ATSB 1.1.2	300	3	1	2.833333333	17	600	2	0.23570226	0.166666667
329	3	gam	ATSB 1.1.2	300	3	1	0.833333333	5	600	2	0.23570226	0.166666667
330	3	gam	ATSB 1.1.2	300	3	3	2.333333333	14	600	2	0.471404521	0.333333333
331	3	gam	Mangifera indica	300	1	4	2.5	15	600	2	1.178511302	0.833333333
332	3	gam	Mangifera indica	300	1	1	1.666666667	10	600	2	0.471404521	0.333333333
333	3	gam	Mangifera indica	300	1	2	2	12	600	2	0.471404521	0.333333333
334	3	gam	Mangifera indica	300	2	2	1.666666667	10	600	2	0.942809042	0.666666667
335	3	gam	Mangifera indica	300	2	1	1.5	9	600	2	1.178511302	0.833333333
336	3	gam	Mangifera indica	300	2	1	1.5	9	600	2	0.707106781	0.5
337	3	gam	Mangifera indica	300	3	2	0.666666667	4	600	2	0.471404521	0.333333333
338	3	gam	Mangifera indica	300	3	2	1.166666667	7	600	2	1.178511302	0.833333333
339	3	gam	Mangifera indica	300	3	4	2.833333333	17	600	2	0.23570226	0.166666667
340	3	gam	Water Control	300	1	2	0.5	3	600	2	0.23570226	0.166666667
341	3	gam	Water Control	300	1	3	0.5	3	600	2	0.707106781	0.5
342	3	gam	Water Control	300	1	4	0.166666667	1	600	2	0.23570226	0.166666667
343	3	gam	Water Control	300	2	1	0.5	3	600	2	0.23570226	0.166666667
344	3	gam	Water Control	300	2	2	0	0	600	2	0	0
345	3	gam	Water Control	300	2	3	2.666666667	16	600	2	1.885618083	1.333333333
346	3	gam	Water Control	300	3	4	1.166666667	7	600	2	0.23570226	0.166666667
347	3	gam	Water Control	300	3	3	0.166666667	1	600	2	0.23570226	0.166666667
348	3	gam	Water Control	300	3	2	0.666666667	4	600	2	0.471404521	0.333333333
349	4	arab	ATSB 1.1.1	300	1	1	2	12	600	2	0	0
350	4	arab	ATSB 1.1.1	300	1	1	2	12	600	2	0	0
351	4	arab	ATSB 1.1.1	300	1	3	1.166666667	7	600	2	0.707106781	0.5
352	4	arab	ATSB 1.1.1	300	1	1	3	18	600	2	0.942809042	0.666666667
353	4	arab	ATSB 1.1.1	300	2	4	2.333333333	14	600	2	0.942809042	0.666666667
354	4	arab	ATSB 1.1.1	300	2	2	1.833333333	11	600	2	1.178511302	0.833333333
355	4	arab	ATSB 1.1.1	300	2	4	3.333333333	20	600	2	0.471404521	0.333333333
356	4	arab	ATSB 1.1.1	300	2	2	1.833333333	11	600	2	0.23570226	0.166666667
357	4	arab	ATSB 1.1.1	300	3	3	1.166666667	7	600	2	1.178511302	0.833333333
358	4	arab	ATSB 1.1.1	300	3	2	1.666666667	10	600	2	0.471404521	0.333333333
359	4	arab	ATSB 1.1.1	300	3	2	1.166666667	7	600	2	0.707106781	0.5
360	4	arab	ATSB 1.1.1	300	3	4	1.333333333	8	600	2	0.471404521	0.333333333
361	4	arab	ATSB 1.2	300	1	2	2	12	600	2	0.471404521	0.333333333
362	4	arab	ATSB 1.2	300	1	3	2	12	600	2	0.471404521	0.333333333
363	4	arab	ATSB 1.2	300	1	1	2	12	600	2	0	0
364	4	arab	ATSB 1.2	300	1	3	0.833333333	5	600	2	0.23570226	0.166666667
365	4	arab	ATSB 1.2	300	2	2	3.166666667	19	600	2	0.707106781	0.5
366	4	arab	ATSB 1.2	300	2	4	2.333333333	14	600	2	0.942809042	0.666666667
367	4	arab	ATSB 1.2	300	2	2	4.5	27	600	2	2.592724864	1.833333333
368	4	arab	ATSB 1.2	300	2	4	2	12	600	2	0.942809042	0.666666667
369	4	arab	ATSB 1.2	300	3	1	5	30	600	2	0.942809042	0.666666667
370	4	arab	ATSB 1.2	300	3	1	5.333333333	32	600	2	0	0
371	4	arab	ATSB 1.2	300	3	1	7.333333333	44	600	2	1.414213562	1
372	4	arab	ATSB 1.2	300	3	2	3.333333333	20	600	2	1.414213562	1
373	4	arab	Mangifera indica	300	1	4	2.333333333	14	600	2	0.942809042	0.666666667
374	4	arab	Mangifera indica	300	1	2	6.5	39	600	2	4.478342948	3.166666667
375	4	arab	Mangifera indica	300	1	4	1.333333333	8	600	2	0.942809042	0.666666667
376	4	arab	Mangifera indica	300	1	2	2.333333333	14	600	2	0.942809042	0.666666667
377	4	arab	Mangifera indica	300	2	1	2.333333333	14	600	2	0.942809042	0.666666667
378	4	arab	Mangifera indica	300	2	1	1.166666667	7	600	2	0.707106781	0.5
379	4	arab	Mangifera indica	300	2	3	2	12	600	2	0.471404521	0.333333333
380	4	arab	Mangifera indica	300	2	3	0.833333333	5	600	2	0.23570226	0.166666667
381	4	arab	Mangifera indica	300	3	4	0.833333333	5	600	2	0.23570226	0.166666667
382	4	arab	Mangifera indica	300	3	4	3.5	21	600	2	1.178511302	0.833333333
383	4	arab	Mangifera indica	300	3	4	3.5	21	600	2	0.23570226	0.166666667
384	4	arab	Mangifera indica	300	3	3	4.166666667	25	600	2	0.707106781	0.5
385	4	arab	Water Control	300	1	3	1.5	9	600	2	0.23570226	0.166666667
386	4	arab	Water Control	300	1	4	1.166666667	7	600	2	0.23570226	0.166666667
387	4	arab	Water Control	300	1	2	0.5	3	600	2	0.23570226	0.166666667
388	4	arab	Water Control	300	1	4	1.5	9	600	2	0.707106781	0.5
389	4	arab	Water Control	300	2	3	2.166666667	13	600	2	0.707106781	0.5
390	4	arab	Water Control	300	2	3	1	6	600	2	0	0
391	4	arab	Water Control	300	2	1	0.833333333	5	600	2	0.23570226	0.166666667
392	4	arab	Water Control	300	2	1	3	18	600	2	0.471404521	0.333333333
393	4	arab	Water Control	300	3	2	1	6	600	2	0.471404521	0.333333333
394	4	arab	Water Control	300	3	3	0.333333333	2	600	2	0	0
395	4	arab	Water Control	300	3	3	0.833333333	5	600	2	0.23570226	0.166666667
396	4	arab	Water Control	300	3	1	2.166666667	13	600	2	0.707106781	0.5
397	4	fun	ATSB 1.1.1	100	1	2	0.5	1	200	2	0.707106781	0.5
398	4	fun	ATSB 1.1.1	100	1	2	5	10	200	2	2.828427125	2
399	4	fun	ATSB 1.1.1	100	1	1	2.5	5	200	2	2.121320344	1.5
400	4	fun	ATSB 1.1.1	100	1	4	5.5	11	200	2	2.121320344	1.5
401	4	fun	ATSB 1.1.1	100	1	4	6	12	200	2	0	0
402	4	fun	ATSB 1.1.1	100	2	3	11.5	23	200	2	0.707106781	0.5
403	4	fun	ATSB 1.1.1	100	2	3	7.5	15	200	2	2.121320344	1.5
404	4	fun	ATSB 1.1.1	100	2	2	8.5	17	200	2	3.535533906	2.5
405	4	fun	ATSB 1.1.1	100	2	1	3.5	7	200	2	0.707106781	0.5
406	4	fun	ATSB 1.1.1	100	2	1	5.5	11	200	2	0.707106781	0.5
407	4	fun	ATSB 1.1.1	100	3	1	3.5	7	200	2	2.121320344	1.5
408	4	fun	ATSB 1.1.1	100	3	3	9.5	19	200	2	0.707106781	0.5
409	4	fun	ATSB 1.1.1	100	3	4	2	4	200	2	1.414213562	1
410	4	fun	ATSB 1.1.1	100	3	3	4.5	9	200	2	0.707106781	0.5
411	4	fun	ATSB 1.1.1	100	3	3	15	30	200	2	5.656854249	4
412	4	fun	ATSB 1.2	100	1	4	8	16	200	2	1.414213562	1
413	4	fun	ATSB 1.2	100	1	4	14	28	200	2	2.828427125	2
414	4	fun	ATSB 1.2	100	1	3	9.5	19	200	2	0.707106781	0.5
415	4	fun	ATSB 1.2	100	1	2	8	16	200	2	5.656854249	4
416	4	fun	ATSB 1.2	100	1	2	4	8	200	2	1.414213562	1
417	4	fun	ATSB 1.2	100	2	1	26.5	53	200	2	12.02081528	8.5
418	4	fun	ATSB 1.2	100	2	1	6.5	13	200	2	2.121320344	1.5
419	4	fun	ATSB 1.2	100	2	4	10.5	21	200	2	0.707106781	0.5
420	4	fun	ATSB 1.2	100	2	3	11.5	23	200	2	2.121320344	1.5
421	4	fun	ATSB 1.2	100	2	3	11.5	23	200	2	2.121320344	1.5
422	4	fun	ATSB 1.2	100	3	4	9.5	19	200	2	6.363961031	4.5
423	4	fun	ATSB 1.2	100	3	1	10	20	200	2	1.414213562	1
424	4	fun	ATSB 1.2	100	3	3	10.5	21	200	2	3.535533906	2.5
425	4	fun	ATSB 1.2	100	3	2	6	12	200	2	0	0
426	4	fun	ATSB 1.2	100	3	1	3	6	200	2	0	0
427	4	fun	Mangifera indica	100	1	3	2	4	200	2	2.828427125	2
428	4	fun	Mangifera indica	100	1	3	8.5	17	200	2	0.707106781	0.5
429	4	fun	Mangifera indica	100	1	2	4.5	9	200	2	2.121320344	1.5
430	4	fun	Mangifera indica	100	1	1	1.5	3	200	2	0.707106781	0.5
431	4	fun	Mangifera indica	100	1	1	7	14	200	2	4.242640687	3
432	4	fun	Mangifera indica	100	2	2	7	14	200	2	1.414213562	1
433	4	fun	Mangifera indica	100	2	4	6.5	13	200	2	2.121320344	1.5
434	4	fun	Mangifera indica	100	2	1	7	14	200	2	2.828427125	2
435	4	fun	Mangifera indica	100	2	4	10.5	21	200	2	3.535533906	2.5
436	4	fun	Mangifera indica	100	2	2	10	20	200	2	1.414213562	1
437	4	fun	Mangifera indica	100	3	3	0.5	1	200	2	0.707106781	0.5
438	4	fun	Mangifera indica	100	3	4	5	10	200	2	0	0
439	4	fun	Mangifera indica	100	3	2	7	14	200	2	1.414213562	1
440	4	fun	Mangifera indica	100	3	1	1.5	3	200	2	0.707106781	0.5
441	4	fun	Mangifera indica	100	3	2	13.5	27	200	2	4.949747468	3.5
442	4	fun	Water Control	100	1	1	0.5	1	200	2	0.707106781	0.5
443	4	fun	Water Control	100	1	1	8.5	17	200	2	4.949747468	3.5
444	4	fun	Water Control	100	1	4	3.5	7	200	2	0.707106781	0.5
445	4	fun	Water Control	100	1	3	1	2	200	2	1.414213562	1
446	4	fun	Water Control	100	1	3	1.5	3	200	2	0.707106781	0.5
447	4	fun	Water Control	100	2	4	2	4	200	2	1.414213562	1
448	4	fun	Water Control	100	2	2	5.5	11	200	2	0.707106781	0.5
449	4	fun	Water Control	100	2	3	1.5	3	200	2	0.707106781	0.5
450	4	fun	Water Control	100	2	2	1.5	3	200	2	0.707106781	0.5
451	4	fun	Water Control	100	2	4	6.5	13	200	2	3.535533906	2.5
452	4	fun	Water Control	100	3	2	0	0	200	2	0	0
453	4	fun	Water Control	100	3	2	5	10	200	2	1.414213562	1
454	4	fun	Water Control	100	3	1	1.5	3	200	2	0.707106781	0.5
455	4	fun	Water Control	100	3	4	0.5	1	200	2	0.707106781	0.5
456	4	fun	Water Control	100	3	4	1	2	200	2	0	0
457	4	gam	ATSB 1.1.1	300	1	1	1.666666667	10	600	2	0.471404521	0.333333333
458	4	gam	ATSB 1.1.1	300	1	2	2.333333333	14	600	2	0.471404521	0.333333333
459	4	gam	ATSB 1.1.1	300	1	4	0.5	3	600	2	0.23570226	0.166666667
460	4	gam	ATSB 1.1.1	300	1	2	1.666666667	10	600	2	0.942809042	0.666666667
461	4	gam	ATSB 1.1.1	300	1	3	3.666666667	22	600	2	0.942809042	0.666666667
462	4	gam	ATSB 1.1.1	300	2	2	8.166666667	49	600	2	0.23570226	0.166666667
463	4	gam	ATSB 1.1.1	300	2	3	1.333333333	8	600	2	0.471404521	0.333333333
464	4	gam	ATSB 1.1.1	300	2	1	1.166666667	7	600	2	0.707106781	0.5
465	4	gam	ATSB 1.1.1	300	2	3	2	12	600	2	0.471404521	0.333333333
466	4	gam	ATSB 1.1.1	300	2	4	1	6	600	2	0	0
467	4	gam	ATSB 1.1.1	300	3	3	7	42	600	2	0.471404521	0.333333333
468	4	gam	ATSB 1.1.1	300	3	4	1.166666667	7	600	2	0.23570226	0.166666667
469	4	gam	ATSB 1.1.1	300	3	3	1.666666667	10	600	2	0.471404521	0.333333333
470	4	gam	ATSB 1.1.1	300	3	3	0.166666667	1	600	2	0.23570226	0.166666667
471	4	gam	ATSB 1.1.1	300	3	1	1.666666667	10	600	2	0.471404521	0.333333333
472	4	gam	ATSB 1.1.1	300	3	2	1.833333333	11	600	2	0.707106781	0.5
473	4	gam	ATSB 1.2	300	1	3	10.66666667	64	600	2	9.899494937	7
474	4	gam	ATSB 1.2	300	1	4	2.333333333	14	600	2	0.471404521	0.333333333
475	4	gam	ATSB 1.2	300	1	2	2.833333333	17	600	2	0.23570226	0.166666667
476	4	gam	ATSB 1.2	300	1	4	3.666666667	22	600	2	0.942809042	0.666666667
477	4	gam	ATSB 1.2	300	1	1	2.833333333	17	600	2	1.178511302	0.833333333
478	4	gam	ATSB 1.2	300	2	4	2.666666667	16	600	2	0.471404521	0.333333333
479	4	gam	ATSB 1.2	300	2	1	3.166666667	19	600	2	1.178511302	0.833333333
480	4	gam	ATSB 1.2	300	2	2	1.333333333	8	600	2	0.471404521	0.333333333
481	4	gam	ATSB 1.2	300	2	1	4.833333333	29	600	2	1.178511302	0.833333333
482	4	gam	ATSB 1.2	300	2	2	3.666666667	22	600	2	0.471404521	0.333333333
483	4	gam	ATSB 1.2	300	3	2	1.166666667	7	600	2	0.23570226	0.166666667
484	4	gam	ATSB 1.2	300	3	1	0.5	3	600	2	0.707106781	0.5
485	4	gam	ATSB 1.2	300	3	4	3.666666667	22	600	2	0.471404521	0.333333333
486	4	gam	ATSB 1.2	300	3	4	1.166666667	7	600	2	0.707106781	0.5
487	4	gam	Mangifera indica	300	1	2	8.166666667	49	600	2	6.363961031	4.5
488	4	gam	Mangifera indica	300	1	1	1.333333333	8	600	2	0.471404521	0.333333333
489	4	gam	Mangifera indica	300	1	1	1.833333333	11	600	2	1.178511302	0.833333333
490	4	gam	Mangifera indica	300	1	3	2.333333333	14	600	2	0.942809042	0.666666667
491	4	gam	Mangifera indica	300	1	4	1.166666667	7	600	2	0.707106781	0.5
492	4	gam	Mangifera indica	300	2	1	10	60	600	2	2.357022604	1.666666667
493	4	gam	Mangifera indica	300	2	2	3.666666667	22	600	2	0.471404521	0.333333333
494	4	gam	Mangifera indica	300	2	4	3	18	600	2	0.471404521	0.333333333
495	4	gam	Mangifera indica	300	2	2	2.5	15	600	2	0.707106781	0.5
496	4	gam	Mangifera indica	300	2	1	1.5	9	600	2	0.23570226	0.166666667
497	4	gam	Mangifera indica	300	3	2	5.333333333	32	600	2	3.299831646	2.333333333
498	4	gam	Mangifera indica	300	3	1	1.5	9	600	2	1.178511302	0.833333333
499	4	gam	Mangifera indica	300	3	4	1.333333333	8	600	2	0.471404521	0.333333333
500	4	gam	Mangifera indica	300	3	3	3.166666667	19	600	2	0.23570226	0.166666667
501	4	gam	Mangifera indica	300	3	1	1.333333333	8	600	2	0.471404521	0.333333333
502	4	gam	Water Control	300	1	4	0.666666667	4	600	2	0.471404521	0.333333333
503	4	gam	Water Control	300	1	3	2.333333333	14	600	2	0	0
504	4	gam	Water Control	300	1	3	0.333333333	2	600	2	0.471404521	0.333333333
505	4	gam	Water Control	300	1	1	1.666666667	10	600	2	0	0
506	4	gam	Water Control	300	1	2	0.666666667	4	600	2	0	0
507	4	gam	Water Control	300	2	3	1	6	600	2	0	0
508	4	gam	Water Control	300	2	4	1	6	600	2	0.471404521	0.333333333
509	4	gam	Water Control	300	2	3	0.5	3	600	2	0.707106781	0.5
510	4	gam	Water Control	300	2	4	1.833333333	11	600	2	0.23570226	0.166666667
511	4	gam	Water Control	300	2	3	1.166666667	7	600	2	0.23570226	0.166666667
512	4	gam	Water Control	300	3	1	1.5	9	600	2	0.707106781	0.5
513	4	gam	Water Control	300	3	4	0.333333333	2	600	2	0	0
514	4	gam	Water Control	300	3	2	0.166666667	1	600	2	0.23570226	0.166666667
515	4	gam	Water Control	300	3	2	0.5	3	600	2	0.23570226	0.166666667
516	4	gam	Water Control	300	3	3	0.333333333	2	600	2	0	0
