# Supplementary material for: A comparison of the attractiveness of flowering plant blossoms versus attractive targeted sugar baits (ATSBs) in western Kenya
Source: PLoS One. 2023 Jun 6;18(6):e0286679. doi: 10.1371/journal.pone.0286679 (PMC10243617; doi:10.1371/journal.pone.0286679)
Supplement: S2 File — (CSV) [file pone.0286679.s002.csv]

	experiment	mosquito_species	plant_species	mean_recap	sum	denom_sum	n	sd	se
1	1	arab	Bougainvillea glabra	1.25	15	1200	4	1.031898646	0.515949323
2	1	arab	Caranthus roseous	1.083333333	13	1200	4	0.787635938	0.393817969
3	1	arab	Crotalaria pallida	5.166666667	62	1200	4	3.01232038	1.50616019
4	1	arab	Hyptis suaveolens	0.333333333	4	1200	4	0.272165527	0.136082763
5	1	arab	Lantana camara	2.333333333	28	1200	4	1.943650632	0.971825316
6	1	arab	Leonotis leonurus	1.416666667	17	1200	4	0.419435246	0.209717623
7	1	arab	Mangifera indica	6.166666667	148	2400	8	6.187545094	2.187627547
8	1	arab	Makhamia lutea	2	24	1200	4	0.272165527	0.136082763
9	1	arab	Ocimum gratissimum	1.5	18	1200	4	0.693888666	0.346944333
10	1	arab	Parthenium hysterophorous	2.25	27	1200	4	2.097176232	1.048588116
11	1	arab	Rumex conglomeratus	2.083333333	25	1200	4	1.475102005	0.737551003
12	1	arab	Senna bicapsularis	1.583333333	19	1200	4	0.957427108	0.478713554
13	1	arab	Senna didymobotrya	1.166666667	14	1200	4	0.19245009	0.096225045
14	1	arab	Senna siamea	0.666666667	8	1200	4	0	0
15	1	arab	Tephrosia vogelii	0.583333333	7	1200	4	0.957427108	0.478713554
16	1	arab	Tithonia diversifolia	3	72	2400	8	2.239614479	0.791823293
17	1	arab	Water Control	0.486111111	35	7200	24	0.58134582	0.118666719
18	1	gam	Bougainvillea glabra	1.166666667	14	1200	4	0.577350269	0.288675135
19	1	gam	Caranthus roseous	0.5	6	1200	4	0.577350269	0.288675135
20	1	gam	Crotalaria pallida	2.75	33	1200	4	1.771690969	0.885845484
21	1	gam	Hyptis suaveolens	0.333333333	4	1200	4	0.272165527	0.136082763
22	1	gam	Lantana camara	2.666666667	32	1200	4	1.962613526	0.981306763
23	1	gam	Leonotis leonurus	1.333333333	16	1200	4	1.276569477	0.638284739
24	1	gam	Mangifera indica	3.166666667	76	2400	8	1.321374945	0.467176592
25	1	gam	Makhamia lutea	3.083333333	37	1200	4	3.01078309	1.505391545
26	1	gam	Ocimum gratissimum	1	12	1200	4	0.471404521	0.23570226
27	1	gam	Parthenium hysterophorous	2.666666667	32	1200	4	1.360827635	0.680413817
28	1	gam	Rumex conglomeratus	0.75	9	1200	4	0.5	0.25
29	1	gam	Senna bicapsularis	0.666666667	8	1200	4	0.769800359	0.384900179
30	1	gam	Senna didymobotrya	0.75	9	1200	4	0.687184271	0.343592135
31	1	gam	Senna siamea	1.5	18	1200	4	0.881917104	0.440958552
32	1	gam	Tephrosia vogelii	0.083333333	1	1200	4	0.166666667	0.083333333
33	1	gam	Tithonia diversifolia	3.083333333	74	2400	8	1.354006401	0.478713554
34	1	gam	Water Control	0.194444444	14	7200	24	0.309537081	0.063183992
35	2	arab	ATSB 1.1	2.541666667	183	7200	24	1.486858699	0.303503761
36	2	arab	Crotalaria pallida	2	48	2400	8	0.942809042	0.333333333
37	2	arab	Lantana camara	0.625	15	2400	8	0.999007444	0.353202469
38	2	arab	Mangifera indica	2.25	54	2400	8	1.630561302	0.576490477
39	2	arab	Makhamia lutea	1.25	30	2400	8	0.938590635	0.331841902
40	2	arab	Parthenium hysterophorus	1.125	27	2400	8	0.924747928	0.326947765
41	2	arab	Tithonia diversifolia	1.416666667	34	2400	8	1.294064594	0.457520925
42	2	arab	Water Control	0.416666667	30	7200	24	0.575254617	0.117423357
43	2	fun	ATSB 1.1	6.416666667	154	2400	24	3.077501339	0.62819233
44	2	fun	Crotalaria pallida	5.5	44	800	8	4.242640687	1.5
45	2	fun	Lantana camara	4.375	35	800	8	3.852179346	1.361951069
46	2	fun	Mangifera indica	11.375	91	800	8	13.76265651	4.865833874
47	2	fun	Makhamia lutea	3.75	30	800	8	2.49284691	0.881354477
48	2	fun	Parthenium hysterophorus	8.75	70	800	8	7.304597378	2.58256517
49	2	fun	Tithonia diversifolia	2.5	20	800	8	0.9258201	0.327326835
50	2	fun	Water Control	1.208333333	29	2400	24	1.587427963	0.324032376
51	2	gam	ATSB 1.1	2.25	162	7200	24	1.725763851	0.352270071
52	2	gam	Crotalaria pallida	1.5	36	2400	8	0.9258201	0.327326835
53	2	gam	Lantana camara	0.833333333	20	2400	8	0.835710894	0.29546842
54	2	gam	Mangifera indica	4.458333333	107	2400	8	4.140153743	1.463765393
55	2	gam	Makhamia lutea	1.333333333	32	2400	8	1.632993162	0.577350269
56	2	gam	Parthenium hysterophorus	2.625	63	2400	8	2.651369817	0.937400788
57	2	gam	Tithonia diversifolia	0.708333333	17	2400	8	0.843979613	0.298391854
58	2	gam	Water Control	0.375	27	7200	24	0.624093546	0.127392562
59	3	arab	ATSB 1.1.1	2.944444444	159	5400	18	2.179074577	0.513612803
60	3	arab	ATSB 1.1.2	1.962962963	106	5400	18	1.09597534	0.258323865
61	3	arab	Mangifera indica	2.574074074	139	5400	18	1.591667665	0.375159666
62	3	arab	Water Control	1.555555556	84	5400	18	1.114374293	0.26266054
63	3	fun	ATSB 1.1.1	6.555555556	118	1800	18	1.423426777	0.335504909
64	3	fun	ATSB 1.1.2	7.944444444	143	1800	18	5.460793114	1.287121281
65	3	fun	Mangifera indica	5.444444444	98	1800	18	3.450868982	0.813377619
66	3	fun	Water Control	2.722222222	49	1800	18	1.637988564	0.386077607
67	3	gam	ATSB 1.1.1	2.462962963	133	5400	18	1.410228225	0.33239398
68	3	gam	ATSB 1.1.2	1.851851852	100	5400	18	1.109803152	0.261583111
69	3	gam	Mangifera indica	1.722222222	93	5400	18	0.880062386	0.207432694
70	3	gam	Water Control	0.703703704	38	5400	18	0.942038458	0.222040594
71	4	arab	ATSB 1.1	1.902777778	137	7200	24	0.865211525	0.176610563
72	4	arab	ATSB 1.2	3.319444444	239	7200	24	1.993901733	0.407003487
73	4	arab	Mangifera indica	2.569444444	185	7200	24	1.932381491	0.39444572
74	4	arab	Water Control	1.333333333	96	7200	24	0.82239194	0.167870052
75	4	fun	ATSB 1.1	6.033333333	181	3000	30	4.106205005	0.749687036
76	4	fun	ATSB 1.2	9.933333333	298	3000	30	6.124756622	1.118222454
77	4	fun	Mangifera indica	6.133333333	184	3000	30	4.040598567	0.737708994
78	4	fun	Water Control	2.666666667	80	3000	30	2.80803445	0.512674603
79	4	gam	ATSB 1.1	2.3125	222	9600	32	2.20773729	0.390276502
80	4	gam	ATSB 1.2	3.178571429	267	8400	28	3.127578301	0.591056742
81	4	gam	Mangifera indica	3.211111111	289	9000	30	3.001255591	0.547951796
82	4	gam	Water Control	0.933333333	84	9000	30	0.685928629	0.125232861
