# Supplementary material for: A comparison of the attractiveness of flowering plant blossoms versus attractive targeted sugar baits (ATSBs) in western Kenya
Source: PLoS One. 2023 Jun 6;18(6):e0286679. doi: 10.1371/journal.pone.0286679 (PMC10243617; doi:10.1371/journal.pone.0286679)
Supplement: S3 File — (XLSX) [file pone.0286679.s003.xlsx]

## Sheet: ATTRACTANCYDATA_long_update
experiment	plant_species	screen_house	date	mosquito_species	position	male	female	incorrect_pos
1	Hyptis suaveolens	1	2020-10-14	gam	1	1	2
1	Ocimum gratissimum	1	2020-10-14	gam	2	5	2
1	Water Control	1	2020-10-14	gam	3	0	0
1	Magnifera indica	1	2020-10-14	gam	4	4	5
1	Parthenium hysterophorous	2	2020-10-14	gam	1	11	4
1	Senna bicapsularis	2	2020-10-14	gam	2	4	4
1	Water Control	2	2020-10-14	gam	3	0	1
1	Leonotis leonurus	2	2020-10-14	gam	4	5	9
1	Tithonia diversifolia	3	2020-10-14	gam	1	13	5
1	Water Control	3	2020-10-14	gam	2	0	0
1	Rumex conglomeratus	3	2020-10-14	gam	3	1	1
1	Lantana camara	3	2020-10-14	gam	4	6	2
1	Water Control	1	2020-10-16	arab	3	1	0	0
1	Magnifera indica	1	2020-10-16	arab	1	7	9
1	Hyptis suaveolens	1	2020-10-16	arab	2	1	2
1	Ocimum gratissimum	1	2020-10-16	arab	4	7	2	5
1	Leonotis leonurus	2	2020-10-16	arab	1	4	6
1	Parthenium hysterophorous	2	2020-10-16	arab	2	14	10
1	Senna bicapsularis	2	2020-10-16	arab	3	7	7
1	Water Control	2	2020-10-16	arab	4	0	0
1	Tithonia diversifolia	3	2020-10-16	arab	2	9	4
1	Lantana camara	3	2020-10-16	arab	3	2	2
1	Water Control	3	2020-10-16	arab	1	1	1	3
1	Rumex conglomeratus	3	2020-10-16	arab	4	3	2
1	Water Control	1	2020-10-18	arab	1	4	2
1	Magnifera indica	1	2020-10-18	arab	2	11	7
1	Hyptis suaveolens	1	2020-10-18	arab	3	1	0
1	Ocimum gratissimum	1	2020-10-18	arab	4	4	5
1	Water Control	2	2020-10-18	arab	1	1	0
1	Leonotis leonurus	2	2020-10-18	arab	2	4	3
1	Parthenium hysterophorous	2	2020-10-18	arab	3	1	2
1	Senna bicapsularis	2	2020-10-18	arab	4	1	4
1	Rumex conglomeratus	3	2020-10-18	arab	1	11	9
1	Lantana camara	3	2020-10-18	arab	2	11	13
1	Tithonia diversifolia	3	2020-10-18	arab	3	12	9
1	Water Control	3	2020-10-18	arab	4	1	0
1	Ocimum gratissimum	1	2020-11-17	gam	1	3	2
1	Water Control	1	2020-11-17	gam	2	0	1
1	Magnifera indica	1	2020-11-17	gam	3	11	12
1	Hyptis suaveolens	1	2020-11-17	gam	4	1	0
1	Senna bicapsularis	2	2020-11-17	gam	1	0	0
1	Water Control	2	2020-11-17	gam	2	3	0
1	Leonotis leonurus	2	2020-11-17	gam	3	1	1
1	Parthenium hysterophorous	2	2020-11-17	gam	4	12	5
1	Water Control	3	2020-11-17	gam	1	0	0
1	Rumex conglomeratus	3	2020-11-17	gam	2	3	4
1	Lantana camara	3	2020-11-17	gam	3	8	16
1	Tithonia diversifolia	3	2020-11-17	gam	4	5	12
2	ATSB	1	2021-01-03	arab	1	8	11
2	Lantana camara	1	2021-01-03	arab	2	1	0
2	Water Control	1	2021-01-03	arab	3	0	0
2	Crotalaria pallida	1	2021-01-03	arab	4	5	3
2	ATSB	2	2021-01-03	arab	1	6	3
2	Magnifera indica	2	2021-01-03	arab	2	4	1
2	Water Control	2	2021-01-03	arab	3	0	1
2	Makhamia lutea	2	2021-01-03	arab	4	1	2
2	ATSB	3	2021-01-03	arab	1	10	2
2	Tithonia diversifolia	3	2021-01-03	arab	2	3	1
2	Water Control	3	2021-01-03	arab	3	0	0
2	Parthenium hysterophorus	3	2021-01-03	arab	4	4	0
2	Crotalaria pallida	1	2020-11-04	gam	1	9	6
2	Water Control	1	2020-11-04	gam	2	1	1
2	Makhamia lutea	1	2020-11-04	gam	3	2	3
2	ATSB	1	2020-11-04	gam	4	22	6
2	ATSB	2	2020-11-04	gam	1	8	8
2	Tithonia diversifolia	2	2020-11-04	gam	2	0	1
2	Water Control	2	2020-11-04	gam	3	2	0
2	Magnifera indica	2	2020-11-04	gam	4	3	0
2	ATSB	3	2020-11-04	gam	1	6	5
2	Lantana camara	3	2020-11-04	gam	2	0	1
2	Water Control	3	2020-11-04	gam	3	1	1
2	Parthenium hysterophorus	3	2020-11-04	gam	4	3	6
2	ATSB	1	2020-11-05	arab	1	11	8
2	Crotalaria pallida	1	2020-11-05	arab	2	8	2
2	Water Control	1	2020-11-05	arab	3	3	0
2	Makhamia lutea	1	2020-11-05	arab	4	8	6
2	Magnifera indica	2	2020-11-05	arab	1	17	8
2	ATSB	2	2020-11-05	arab	2	19	11
2	Tithonia diversifolia	2	2020-11-05	arab	3	11	9
2	Water Control	2	2020-11-05	arab	4	5	5
2	Parthenium hysterophorus	3	2020-11-05	arab	1	9	5
2	ATSB	3	2020-11-05	arab	2	4	3
2	Lantana camara	3	2020-11-05	arab	3	2	9
2	Water Control	3	2020-11-05	arab	4	1	0
2	ATSB	1	2021-02-06	arab	1	6	14
2	Crotalaria pallida	1	2021-02-06	arab	2	4	9
2	Water Control	1	2021-02-06	arab	3	0	0
2	Lantana camara	1	2021-02-06	arab	4	0	1
2	ATSB	2	2021-02-06	arab	1	12	8
2	Magnifera indica	2	2021-02-06	arab	2	8	8
2	Water Control	2	2021-02-06	arab	3	2	1
2	Makhamia lutea	2	2021-02-06	arab	4	7	3
2	ATSB	3	2021-02-06	arab	1	11	2
2	Tithonia diversifolia	3	2021-02-06	arab	2	2	0
2	Water Control	3	2021-02-06	arab	3	1	0
2	Parthenium hysterophorus	3	2021-02-06	arab	4	2	3
2	Makhamia lutea	1	2021-04-10	fun	1	3	4
2	Makhamia lutea	1	'10/04/2021_2	fun	1	0	1
2	ATSB	1	'10/04/2021_2	fun	2	3	8
2	ATSB	1	2021-04-10	fun	2	11	11
2	Crotalaria pallida	1	'10/04/2021_2	fun	3	2	3
2	Magnifera indica	1	2021-04-10	fun	3	1	5
2	Water Control	1	'10/04/2021_2	fun	4	1	0
2	Water Control	1	2021-04-10	fun	4	1	5
2	Crotalaria pallida	2	2021-04-10	fun	1	13	11
2	Magnifera indica	2	2021-04-10	fun	1	1	3
2	ATSB	2	'10/04/2021_2	fun	2	4	6
2	Water Control	2	2021-04-10	fun	2	4	2
2	Tithonia diversifolia	2	'10/04/2021_2	fun	3	3	2
2	Tithonia diversifolia	2	2021-04-10	fun	3	3	3
2	ATSB	2	2021-04-10	fun	4	5	10
2	Water Control	2	'10/04/2021_2	fun	4	0	0
2	Lantana camara	3	'10/04/2021_2	fun	1	13	5
2	Parthenium hysterophorus	3	'10/04/2021_2	fun	1	11	11
2	ATSB	3	2021-04-10	fun	2	10	11
2	Water Control	3	'10/04/2021_2	fun	2	0	0
2	Lantana camara	3	2021-04-10	fun	3	2	6
2	Parthenium hysterophorus	3	'10/04/2021_2	fun	3	1	1
2	ATSB	3	'10/04/2021_2	fun	4	4	8
2	Water Control	3	2021-04-10	fun	4	0	1
2	Water Control	1	2020-11-11	fun	1	0	0
2	Magnifera indica	1	2020-11-11	fun	2	10	10
2	ATSB	1	2020-11-11	fun	3	5	4
2	Tithonia diversifolia	1	2020-11-11	fun	4	2	4
2	Parthenium hysterophorus	2	2020-11-11	fun	1	6	7
2	ATSB	2	2020-11-11	fun	2	5	8
2	Lantana camara	2	2020-11-11	fun	3	1	3
2	Water Control	2	2020-11-11	fun	4	1	0
2	ATSB	3	2020-11-11	fun	1	7	11
2	Makhamia lutea	3	2020-11-11	fun	2	4	8
2	Water Control	3	2020-11-11	fun	3	0	0
2	Crotalaria pallida	3	2020-11-11	fun	4	2	4
2	Crotalaria pallida	1	2021-03-12	gam	1	3	4
2	Water Control	1	2021-03-12	gam	2	0	0
2	Makhamia lutea	1	2021-03-12	gam	3	2	3
2	ATSB	1	2021-03-12	gam	4	17	3
2	ATSB	2	2021-03-12	gam	1	2	5
2	Magnifera indica	2	2021-03-12	gam	2	17	19
2	Water Control	2	2021-03-12	gam	3	1	1
2	Tithonia diversifolia	2	2021-03-12	gam	4	2	6
2	Water Control	3	2021-03-12	gam	1	1	2
2	Lantana camara	3	2021-03-12	gam	2	7	3
2	ATSB	3	2021-03-12	gam	3	10	11
2	Parthenium hysterophorus	3	2021-03-12	gam	4	4	6
2	Water Control	1	2021-01-20	fun	1	4	2
2	Crotalaria pallida	1	2021-01-20	fun	2	6	3
2	ATSB	1	2021-01-20	fun	3	5	5
2	Lantana camara	1	2021-01-20	fun	4	3	2
2	ATSB	2	2021-01-20	fun	1	3	1
2	Parthenium hysterophorus	2	2021-01-20	fun	2	9	24
2	Water Control	2	2021-01-20	fun	3	2	4
2	Magnifera indica	2	2021-01-20	fun	4	19	42
2	Makhamia lutea	3	2021-01-20	fun	1	5	5
2	Water Control	3	2021-01-20	fun	2	0	2
2	Tithonia diversifolia	3	2021-01-20	fun	3	2	1
2	ATSB	3	2021-01-20	fun	4	2	7
2	Makhamia lutea	1	2021-03-21	gam	1	3	16
2	ATSB	1	2021-03-21	gam	2	4	10
2	Parthenium hysterophorus	1	2021-03-21	gam	3	16	24
2	Water Control	1	2021-03-21	gam	4	0	1
2	Crotalaria pallida	2	2021-03-21	gam	1	3	7
2	Magnifera indica	2	2021-03-21	gam	2	27	33
2	Water Control	2	2021-03-21	gam	3	3	9
2	ATSB	2	2021-03-21	gam	4	4	6
2	Water Control	3	2021-03-21	gam	1	1	0
2	ATSB	3	2021-03-21	gam	2	10	12
2	Lantana camara	3	2021-03-21	gam	3	3	5
2	Tithonia diversifolia	3	2021-03-21	gam	4	0	6
2	ATSB	1	2021-02-27	gam	1	2	1
2	Crotalaria pallida	1	2021-02-27	gam	2	4	0
2	Water Control	1	2021-02-27	gam	3	2	0
2	Makhamia lutea	1	2021-02-27	gam	4	1	2
2	ATSB	2	2021-02-27	gam	1	5	1
2	Tithonia diversifolia	2	2021-02-27	gam	2	0	2
2	Water Control	2	2021-02-27	gam	3	0	0
2	Magnifera indica	2	2021-02-27	gam	4	3	5
2	ATSB	3	2021-02-27	gam	1	3	1
2	Lantana camara	3	2021-02-27	gam	2	0	1
2	Water Control	3	2021-02-27	gam	3	0	0
2	Parthenium hysterophorus	3	2021-02-27	gam	4	1	3
2	Water Control	1	2020-10-30	arab	1	5	3
2	Makhamia lutea	1	2020-10-30	arab	2	2	1
2	ATSB	1	2020-10-30	arab	3	8	8
2	Crotalaria pallida	1	2020-10-30	arab	4	8	9
2	Tithonia diversifolia	2	2020-10-30	arab	1	5	3
2	Water Control	2	2020-10-30	arab	2	0	2
2	Magnifera indica	2	2020-10-30	arab	3	5	3
2	ATSB	2	2020-10-30	arab	4	9	7
2	Lantana camara	3	2020-10-30	arab	1	2	0
2	Water Control	3	2020-10-30	arab	2	1	0
2	Parthenium hysterophorus	3	2020-10-30	arab	3	3	1
2	ATSB	3	2020-10-30	arab	4	2	0
3	Water Control	1	2021-05-04	arab	1	5	2
3	ATSB 1.1.1	1	2021-05-04	arab	2	14	10
3	Magnifera indica	1	2021-05-04	arab	3	6	4
3	ATSB 1.1.2	1	2021-05-04	arab	4	11	1
3	ATSB 1.1.2	2	2021-05-04	arab	1	7	3
3	ATSB 1.1.1	2	2021-05-04	arab	2	6	2
3	Magnifera indica	2	2021-05-04	arab	3	8	1
3	Water Control	2	2021-05-04	arab	4	8	6
3	Magnifera indica	3	2021-05-04	arab	1	8	2
3	ATSB 1.1.2	3	2021-05-04	arab	2	6	1
3	Water Control	3	2021-05-04	arab	3	3	6
3	ATSB 1.1.1	3	2021-05-04	arab	4	2	2
3	ATSB 1.1.2	1	2021-05-07	gam	1	9	11
3	Water Control	1	2021-05-07	gam	2	1	2
3	ATSB 1.1.1	1	2021-05-07	gam	3	14	9
3	Magnifera indica	1	2021-05-07	gam	4	10	5
3	Water Control	2	2021-05-07	gam	1	2	1
3	Magnifera indica	2	2021-05-07	gam	2	7	3
3	ATSB 1.1.1	2	2021-05-07	gam	3	6	9
3	ATSB 1.1.2	2	2021-05-07	gam	4	11	4
3	ATSB 1.1.2	3	2021-05-07	gam	1	8	9
3	Magnifera indica	3	2021-05-07	gam	2	3	1
3	ATSB 1.1.1	3	2021-05-07	gam	3	3	5
3	Water Control	3	2021-05-07	gam	4	4	3
3	ATSB 1.1.1	1	2021-05-22	arab	1	12	9
3	Water Control	1	2021-05-22	arab	2	9	11
3	ATSB 1.1.2	1	2021-05-22	arab	3	9	8
3	Magnifera indica	1	2021-05-22	arab	4	10	12
3	ATSB 1.1.1	2	2021-05-22	arab	1	7	5
3	Water Control	2	2021-05-22	arab	2	6	3
3	Magnifera indica	2	2021-05-22	arab	3	8	4
3	ATSB 1.1.2	2	2021-05-22	arab	4	5	5
3	ATSB 1.1.2	3	2021-05-22	arab	1	8	6
3	ATSB 1.1.1	3	2021-05-22	arab	2	5	10
3	Water Control	3	2021-05-22	arab	3	4	3
3	Magnifera indica	3	2021-05-22	arab	4	9	8
3	ATSB 1.1.1	1	2021-05-18	fun	1	7	5	2021-05-18
3	ATSB 1.1.1	1	2021-05-24	fun	1	7	9
3	Magnifera indica	1	2021-05-18	fun	2	5	3
3	Magnifera indica	1	2021-05-24	fun	2	6	2
3	ATSB 1.1.2	1	2021-05-18	fun	3	13	10
3	ATSB 1.1.2	1	2021-05-24	fun	3	3	2
3	Water Control	1	2021-05-18	fun	4	6	3
3	Water Control	1	2021-05-24	fun	4	0	1
3	Magnifera indica	2	2021-05-18	fun	1	10	6
3	Magnifera indica	2	2021-05-24	fun	1	2	4
3	ATSB 1.1.1	2	2021-05-18	fun	2	8	7
3	ATSB 1.1.1	2	2021-05-24	fun	2	7	5
3	Water Control	2	2021-05-18	fun	3	3	3
3	Water Control	2	2021-05-24	fun	3	1	4
3	ATSB 1.1.2	2	2021-05-18	fun	4	13	17
3	ATSB 1.1.2	2	2021-05-24	fun	4	1	2
3	Magnifera indica	3	2021-05-18	fun	1	8	4
3	ATSB 1.1.1	3	2021-05-18	fun	2	6	4
3	Water Control	3	2021-05-18	fun	3	2	3
3	ATSB 1.1.2	3	2021-05-18	fun	4	9	10
3	Water Control	3	2021-05-24	fun	1	1	2
3	Magnifera indica	3	2021-05-24	fun	2	2	5
3	ATSB 1.1.2	3	2021-05-24	fun	3	2	0
3	ATSB 1.1.1	3	2021-05-24	fun	4	9	8
3	Water Control	1	2021-05-26	fun	1	1	4
3	ATSB 1.1.2	1	2021-05-26	fun	2	11	15
3	ATSB 1.1.1	1	2021-05-26	fun	3	7	5
3	Magnifera indica	1	2021-05-26	fun	4	10	12
3	Magnifera indica	1	2021-05-26	gam	1	4	6
3	ATSB 1.1.1	1	2021-05-26	gam	2	11	15
3	Water Control	1	2021-05-26	gam	3	3	0
3	ATSB 1.1.2	1	2021-05-26	gam	4	8	3
3	Water Control	2	2021-05-26	fun	1	5	5
3	ATSB 1.1.2	2	2021-05-26	fun	2	9	6
3	ATSB 1.1.1	2	2021-05-26	fun	3	7	6
3	Magnifera indica	2	2021-05-26	fun	4	0	2
3	Magnifera indica	2	2021-05-26	gam	1	7	2
3	Water Control	2	2021-05-26	gam	2	0	0
3	ATSB 1.1.1	2	2021-05-26	gam	3	5	2
3	ATSB 1.1.2	2	2021-05-26	gam	4	1	4
3	Water Control	3	2021-05-26	fun	1	3	2
3	Magnifera indica	3	2021-05-26	fun	2	7	10
3	ATSB 1.1.2	3	2021-05-26	fun	3	15	5
3	ATSB 1.1.1	3	2021-05-26	fun	4	5	6
3	ATSB 1.1.2	3	2021-05-26	gam	1	3	2
3	Magnifera indica	3	2021-05-26	gam	2	6	1
3	Water Control	3	2021-05-26	gam	3	1	0
3	ATSB 1.1.1	3	2021-05-26	gam	4	9	5
3	Magnifera indica	1	2021-04-27	arab	1	19	5
3	ATSB 1.1.2	1	2021-04-27	arab	2	11	11
3	Water Control	1	2021-04-27	arab	3	1	2
3	ATSB 1.1.1	1	2021-04-27	arab	4	30	4
3	ATSB 1.1.2	2	2021-04-27	arab	1	4	3
3	Magnifera indica	2	2021-04-27	arab	2	10	1
3	ATSB 1.1.1	2	2021-04-27	arab	3	11	7
3	Water Control	2	2021-04-27	arab	4	11	3
3	Magnifera indica	3	2021-04-27	arab	1	16	8
3	ATSB 1.1.1	3	2021-04-27	arab	2	14	9
3	Water Control	3	2021-04-27	arab	3	0	1
3	ATSB 1.1.2	3	2021-04-27	arab	4	5	2
3	ATSB 1.1.2	1	2021-04-30	gam	1	1	2
3	Magnifera indica	1	2021-04-30	gam	2	5	7
3	ATSB 1.1.1	1	2021-04-30	gam	3	2	6
3	Water Control	1	2021-04-30	gam	4	0	1
3	Magnifera indica	2	2021-04-30	gam	1	3	6
3	ATSB 1.1.2	2	2021-04-30	gam	2	6	4
3	Water Control	2	2021-04-30	gam	3	12	4
3	ATSB 1.1.1	2	2021-04-30	gam	4	4	4
3	ATSB 1.1.1	3	2021-04-30	gam	1	15	9
3	Water Control	3	2021-04-30	gam	2	3	1
3	ATSB 1.1.2	3	2021-04-30	gam	3	8	6
3	Magnifera indica	3	2021-04-30	gam	4	8	9
4	Water Control	1	2021-09-01	fun	1	0	1
4	ATSB 1.1	1	2021-09-01	fun	2	1	0
4	Magnifera indica	1	2021-09-01	fun	3	4	0
4	ATSB 1.2	1	2021-09-01	fun	4	7	9
4	ATSB 1.2	2	2021-09-01	fun	1	18	35
4	Magnifera indica	2	2021-09-01	fun	2	8	6
4	ATSB 1.1	2	2021-09-01	fun	3	12	11
4	Water Control	2	2021-09-01	fun	4	1	3
4	ATSB 1.1	3	2021-09-01	fun	1	5	2
4	Water Control	3	2021-09-01	fun	2	0	0
4	Magnifera indica	3	2021-09-01	fun	3	0	1
4	ATSB 1.2	3	2021-09-01	fun	4	14	5
4	Water Control	1	2021-10-01	fun	1	5	12
4	ATSB 1.1	1	2021-10-01	fun	2	3	7
4	Magnifera indica	1	2021-10-01	fun	3	9	8
4	ATSB 1.2	1	2021-10-01	fun	4	12	16
4	ATSB 1.2	2	2021-10-01	fun	1	5	8
4	Water Control	2	2021-10-01	fun	2	6	5
4	ATSB 1.1	2	2021-10-01	fun	3	6	9
4	Magnifera indica	2	2021-10-01	fun	4	8	5
4	ATSB 1.2	3	2021-10-01	fun	1	11	9
4	Water Control	3	2021-10-01	fun	2	6	4
4	ATSB 1.1	3	2021-10-01	fun	3	9	10
4	Magnifera indica	3	2021-10-01	fun	4	5	5
4	ATSB 1.1	1	2021-05-02	gam	1	6	4
4	Magnifera indica	1	2021-05-02	gam	2	38	11
4	ATSB 1.2	1	2021-05-02	gam	3	11	53
4	Water Control	1	2021-05-02	gam	4	1	3
4	Magnifera indica	2	2021-05-02	gam	1	25	35
4	ATSB 1.1	2	2021-05-02	gam	2	25	24
4	Water Control	2	2021-05-02	gam	3	3	3
4	ATSB 1.2	2	2021-05-02	gam	4	9	7
4	Water Control	3	2021-05-02	gam	1	3	6
4	Magnifera indica	3	2021-05-02	gam	2	23	9
4	ATSB 1.1	3	2021-05-02	gam	3	22	20
4	ATSB 1.1	3	2021-05-02	gam	4	4	3
4	ATSB 1.1	1	2021-08-11	arab	1	6	6
4	ATSB 1.2	1	2021-08-11	arab	2	7	5
4	Water Control	1	2021-08-11	arab	3	5	4
4	Magnifera indica	1	2021-08-11	arab	4	9	5
4	Magnifera indica	2	2021-08-11	arab	1	5	9
4	ATSB 1.2	2	2021-08-11	arab	2	11	8
4	Water Control	2	2021-08-11	arab	3	8	5
4	ATSB 1.1	2	2021-08-11	arab	4	5	9
4	ATSB 1.2	3	2021-08-11	arab	1	13	17
4	Water Control	3	2021-08-11	arab	2	4	2
4	ATSB 1.1	3	2021-08-11	arab	3	6	1
4	Magnifera indica	3	2021-08-11	arab	4	3	2
4	Magnifera indica	1	2021-08-14	gam	1	5	3
4	ATSB 1.1	1	2021-08-14	gam	2	8	6
4	Water Control	1	2021-08-14	gam	3	7	7
4	ATSB 1.2	1	2021-08-14	gam	4	6	8
4	ATSB 1.2	2	2021-08-14	gam	1	7	12
4	Magnifera indica	2	2021-08-14	gam	2	10	12
4	ATSB 1.1	2	2021-08-14	gam	3	5	3
4	Water Control	2	2021-08-14	gam	4	2	4
4	Magnifera indica	3	2021-08-14	gam	1	2	7
4	ATSB 1.2	3	2021-08-14	gam	2	4	3
4	ATSB 1.1	3	2021-08-14	gam	3	6	4
4	Water Control	3	2021-08-14	gam	4	1	1
4	Magnifera indica	1	2021-07-15	gam	1	8	3
4	ATSB 1.2	1	2021-07-15	gam	2	9	8
4	Water Control	1	2021-07-15	gam	3	2	0
4	ATSB 1.1	1	2021-07-15	gam	4	2	1
4	ATSB 1.1	2	2021-07-15	gam	1	5	2
4	ATSB 1.2	2	2021-07-15	gam	2	5	3
4	Water Control	2	2021-07-15	gam	3	3	0
4	Magnifera indica	2	2021-07-15	gam	4	10	8
4	ATSB 1.2	3	2021-07-15	gam	1	3	0
4	Water Control	3	2021-07-15	gam	2	1	0
4	ATSB 1.1	3	2021-07-15	gam	3	0	1
4	Magnifera indica	3	2021-07-15	gam	4	3	5
4	ATSB 1.1	1	2021-08-19	arab	1	6	6
4	Magnifera indica	1	2021-08-19	arab	2	29	10
4	ATSB 1.2	1	2021-08-19	arab	3	7	5
4	Water Control	1	2021-08-19	arab	4	4	3
4	Magnifera indica	2	2021-08-19	arab	1	5	2
4	ATSB 1.1	2	2021-08-19	arab	2	3	8
4	Water Control	2	2021-08-19	arab	3	3	3
4	ATSB 1.2	2	2021-08-19	arab	4	5	9
4	ATSB 1.2	3	2021-08-19	arab	1	16	16
4	ATSB 1.1	3	2021-08-19	arab	2	6	4
4	Water Control	3	2021-08-19	arab	3	1	1
4	Magnifera indica	3	2021-08-19	arab	4	13	8
4	Water Control	1	2021-08-22	gam	1	5	5
4	ATSB 1.1	1	2021-08-22	gam	2	7	3
4	Magnifera indica	1	2021-08-22	gam	3	5	9
4	ATSB 1.2	1	2021-08-22	gam	4	13	9
4	ATSB 1.2	2	2021-08-22	gam	1	17	12
4	Magnifera indica	2	2021-08-22	gam	2	9	6
4	ATSB 1.1	2	2021-08-22	gam	3	5	7
4	Water Control	2	2021-08-22	gam	4	5	6
4	ATSB 1.1	3	2021-08-22	gam	1	4	6
4	Water Control	3	2021-08-22	gam	2	1	2
4	Magnifera indica	3	2021-08-22	gam	3	9	10
4	ATSB 1.2	3	2021-08-22	gam	4	12	10
4	ATSB 1.1	1	2021-08-25	fun	1	1	4
4	Magnifera indica	1	2021-08-25	fun	2	3	6
4	ATSB 1.2	1	2021-08-25	fun	3	10	9
4	Water Control	1	2021-08-25	fun	4	4	3
4	Magnifera indica	2	2021-08-25	fun	1	5	9
4	ATSB 1.1	2	2021-08-25	fun	2	6	11
4	Water Control	2	2021-08-25	fun	3	2	1
4	ATSB 1.2	2	2021-08-25	fun	4	10	11
4	Water Control	3	2021-08-25	fun	1	2	1
4	Magnifera indica	3	2021-08-25	fun	2	8	6
4	ATSB 1.2	3	2021-08-25	fun	3	13	8
4	ATSB 1.1	3	2021-08-25	fun	4	1	3
4	Magnifera indica	1	2021-08-27	fun	1	2	1
4	ATSB 1.2	1	2021-08-27	fun	2	4	12
4	Water Control	1	2021-08-27	fun	3	0	2
4	ATSB 1.1	1	2021-08-27	fun	4	7	4
4	ATSB 1.1	2	2021-08-27	fun	1	4	3
4	Water Control	2	2021-08-27	fun	2	2	1
4	ATSB 1.2	2	2021-08-27	fun	3	13	10
4	Magnifera indica	2	2021-08-27	fun	4	13	8
4	Magnifera indica	3	2021-08-27	fun	1	2	1
4	ATSB 1.2	3	2021-08-27	fun	2	6	6
4	ATSB 1.1	3	2021-08-27	fun	3	4	5
4	Water Control	3	2021-08-27	fun	4	0	1
4	ATSB 1.2	1	2021-08-29	arab	1	6	6
4	Water Control	1	2021-08-29	arab	2	1	2
4	ATSB 1.1	1	2021-08-29	arab	3	5	2
4	Magnifera indica	1	2021-08-29	arab	4	6	2
4	Water Control	2	2021-08-29	arab	1	3	2
4	ATSB 1.2	2	2021-08-29	arab	2	8	19
4	Magnifera indica	2	2021-08-29	arab	3	5	7
4	ATSB 1.1	2	2021-08-29	arab	4	9	11
4	ATSB 1.2	3	2021-08-29	arab	1	25	19
4	ATSB 1.1	3	2021-08-29	arab	2	2	5
4	Water Control	3	2021-08-29	arab	3	3	2
4	Magnifera indica	3	2021-08-29	arab	4	10	11
4	ATSB 1.2	1	2021-07-28	gam	1	11	6
4	Water Control	1	2021-07-28	gam	2	2	2
4	ATSB 1.1	1	2021-07-28	gam	3	13	9
4	Magnifera indica	1	2021-07-28	gam	4	5	2
4	Magnifera indica	2	2021-07-28	gam	1	4	5
4	ATSB 1.2	2	2021-07-28	gam	2	12	10
4	Water Control	2	2021-07-28	gam	3	4	3
4	ATSB 1.1	2	2021-07-28	gam	4	3	3
4	Magnifera indica	3	2021-07-28	gam	1	5	3
4	ATSB 1.1	3	2021-07-28	gam	2	4	7
4	Water Control	3	2021-07-28	gam	3	1	1
4	ATSB 1.2	3	2021-07-28	gam	4	5	2
4	Magnifera indica	1	2021-07-30	fun	1	4	10
4	ATSB 1.2	1	2021-07-30	fun	2	5	3
4	Water Control	1	2021-07-30	fun	3	1	2
4	ATSB 1.1	1	2021-07-30	fun	4	6	6
4	ATSB 1.1	2	2021-07-30	fun	1	6	5
4	Magnifera indica	2	2021-07-30	fun	2	11	9
4	ATSB 1.2	2	2021-07-30	fun	3	13	10
4	Water Control	2	2021-07-30	fun	4	9	4
4	ATSB 1.2	3	2021-07-30	fun	1	3	3
4	Magnifera indica	3	2021-07-30	fun	2	17	10
4	ATSB 1.1	3	2021-07-30	fun	3	19	11
4	Water Control	3	2021-07-30	fun	4	1	1
4	ATSB 1.1	1	2021-08-02	arab	1	11	7
4	Magnifera indica	1	2021-08-02	arab	2	9	5
4	ATSB 1.2	1	2021-08-02	arab	3	2	3
4	Water Control	1	2021-08-02	arab	4	3	6
4	Water Control	2	2021-08-02	arab	1	10	8
4	ATSB 1.1	2	2021-08-02	arab	2	6	5
4	Magnifera indica	2	2021-08-02	arab	3	3	2
4	ATSB 1.2	2	2021-08-02	arab	4	8	4
4	Water Control	3	2021-08-02	arab	1	8	5
4	ATSB 1.2	3	2021-08-02	arab	2	13	7
4	Magnifera indica	3	2021-08-02	arab	3	14	11
4	ATSB 1.1	3	2021-08-02	arab	4	5	3
